# Supplementary material for: Exploring Connections among Ecosystem Services Supply, Demand and Human Well-Being in a Mountain-Basin System, China
Source: Int J Environ Res Public Health. 2020 Jul 23;17(15):5309. doi: 10.3390/ijerph17155309 (PMC7432866; doi:10.3390/ijerph17155309)
Supplement: Supplementary file 1 [file ijerph-17-05309-s001.zip]

Archive with 2 entries (2 files):
- Supplementary material-2.docx
- Supplementary material-1.docx
